# Supplementary material for: Genes Associated with Apoptosis in an Experimental Breast Cancer Model
Source: Int J Mol Sci. 2025 Oct 7;26(19):9735. doi: 10.3390/ijms26199735 (PMC12524443; doi:10.3390/ijms26199735)
Supplement: Supplementary file 1 [file ijms-26-09735-s001.zip]

Archive with 1 entries (1 files):
- ijms-3887459-supplementary.pdf
